# Supplementary material for: Light Control-Induced Oxygen Vacancy Generation and In Situ Surface Heterojunction Reconstruction for Boosting CO2 Reduction
Source: Molecules. 2023 May 12;28(10):4057. doi: 10.3390/molecules28104057 (PMC10221696; doi:10.3390/molecules28104057)
Supplement: Supplementary file 1 [file molecules-28-04057-s001.zip]

Archive with 1 entries (1 files):
- molecules-2388344-supplementary.pdf
